# Supplementary material for: Influence of collection site on cerebrospinal fluid test results in horses with equine protozoal myeloencephalitis
Source: J Vet Intern Med. 2026 Jul 8;40(4):aalag135. doi: 10.1093/jvimsj/aalag135 (PMC13345368; doi:10.1093/jvimsj/aalag135)
Supplement: Supplementary_material_aalag135 [file supplementary_material_aalag135.zip]

Archive with 3 entries (3 files):
- Supplemental Table 2 final v3.docx
- Supplemental_Table_3_ready to publish.docx
- Supplemental Table 1 final v3.docx
